# Supplementary material for: Dynamics of Interleukin-9 Producing Lymphocytes in Strongyloides ratti-Infected Mice
Source: Pathogens. 2026 Feb 28;15(3):257. doi: 10.3390/pathogens15030257 (PMC13029138; doi:10.3390/pathogens15030257)
Supplement: Supplementary file 1 [file pathogens-15-00257-s001.zip]

Archive with 1 entries (1 files):
- pathogens-4087018-supplementary.pdf
